# Supplementary material for: Impact of a Virtual Three-Dimensional Thyroid Model on Patient Communication in Thyroid Surgery: A Randomized Controlled Trial
Source: Cancers (Basel). 2026 Jan 13;18(2):241. doi: 10.3390/cancers18020241 (PMC12839235; doi:10.3390/cancers18020241)
Supplement: Supplementary file 1 [file cancers-18-00241-s001.zip]

Archive with 1 entries (1 files):
- cancers-4061373-supplementary.csv
