# Supplementary material for: Impact of a Virtual Three-Dimensional Thyroid Model on Patient Communication in Thyroid Surgery: A Randomized Controlled Trial
Source: Cancers (Basel). 2026 Jan 13;18(2):241. doi: 10.3390/cancers18020241 (PMC12839235; doi:10.3390/cancers18020241)
Supplement: Supplementary file 1 [file cancers-18-00241-s001.zip › cancers-4061373-supplementary.csv]

Assessment item	Test	Cramer's V	P value	Adjusted P (Holm)
Lesion localization	Fisher's exact	0.115	0.677	0.677
Parathyroid gland identification	Chi-square	0.237	0.071	0.143
Recurrent laryngeal nerve recognition	Fisher's exact	NaN	0.034	0.136
Extent of lymph node dissection	Chi-square	0.264	0.038	0.136
Postoperative hoarseness	Chi-square	0.341	0.004	0.03
Postoperative hypocalcemia	Chi-square	0.3	0.015	0.074
Postoperative bleeding risk	Chi-square	0.32	0.008	0.049
